# Supplementary material for: Transcriptome Meta-Analysis Deciphers a Dysregulation in Immune Response-Associated Gene Signatures during Sepsis
Source: Genes (Basel). 2019 Dec 4;10(12):1005. doi: 10.3390/genes10121005 (PMC6947644; doi:10.3390/genes10121005)
Supplement: Supplementary file 1 [file genes-10-01005-s001.zip]

Archive with 3 entries (2 files):
- Supplementary Tables/
- Supplementary Tables/Supplementary Table 1_Human DEG.xlsx
- Supplementary Tables/Supplementary Table 2_Mouse DEG.xlsx
