# Supplementary material for: Transcriptome Meta-Analysis Deciphers a Dysregulation in Immune Response-Associated Gene Signatures during Sepsis
Source: Genes (Basel). 2019 Dec 4;10(12):1005. doi: 10.3390/genes10121005 (PMC6947644; doi:10.3390/genes10121005)
Supplement: Supplementary file 1 [file genes-10-01005-s001.zip › Supplementary Tables/Supplementary Table 1_Human DEG.xlsx]

## Sheet: Sheet1
Sepsis Day-1 DEGs
Genes	BH_corrected_p-value	log2FoldChange
ALPL	1.65e-11	3.09109
ANKRD22	2.59e-14	7.46014
ANXA3	1.29e-21	10.8204
ARG1	6.19e-16	4.46095
AZU1	0.00471704	2.33359
BCL2A1	1.28e-16	2.3683
BMX	1.49e-17	4.50176
BPI	1.95e-10	2.0443
C1QB	2.25e-06	2.36691
C3AR1	6.87e-19	2.64535
CA4	1.32e-15	3.55533
CD163	1.31e-11	3.66253
CD177	1.73e-15	27.6957
CEACAM1	1.74e-15	3.0554
CEACAM6	0.0153318	2.33094
CEACAM8	2.01e-06	17.2144
CLEC4D	3.85e-17	3.94449
CLEC5A	2.76e-13	6.66961
CRISP3	4.4e-08	5.38804
CST7	7.33e-17	2.02777
CYP1B1	9.95e-12	3.26602
DACH1	3.9e-15	2.00145
DEFA1	2.65e-09	4.27666
DEFA4	0.000155626	6.27804
DHRS9	1.39e-10	2.44833
DYSF	6.38e-23	2.63924
ELANE	0.0288038	4.23973
FAM20A	1.1e-10	2.16065
FCAR	5.56e-19	2.10446
FCGR1A	1.89e-14	2.4153
FCGR1B	1.18e-14	4.34044
FGF13	1.32e-06	3.50099
FKBP5	1.52e-15	2.33324
FOLR3	0.000132663	3.45234
GADD45A	3.3e-15	2.2937
GPR84	4.23e-15	8.58156
GYG1	2.79e-21	3.86475
HK3	4.54e-21	2.91127
HP	8.36e-13	10.0624
IFI27	0.0177453	5.0249
IL18R1	1e-12	4.60848
IL18RAP	2.45e-17	2.1258
IL1R2	2.97e-19	10.5634
IRAK3	5.53e-22	3.17629
KIF1B	6.92e-27	2.14481
LCN2	5.64e-09	12.6971
LILRA5	1.25e-12	2.4166
LRG1	1.19e-20	2.61055
LTF	3.79e-11	14.765
METTL7B	1.1e-07	2.87803
MGAM	5.46e-19	2.51908
MMP8	3.03e-12	90.8327
MMP9	6.75e-17	11.6185
MPO	0.0039483	2.15779
MS4A3	0.0136315	2.82356
MS4A4A	6.31e-12	5.98983
NAIP	2.92e-15	2.55986
NLRC4	1.37e-14	2.32263
OLAH	3.36e-09	12.5026
OLFM4	7.66e-07	54.9406
ORM1	1.42e-06	2.96819
PCOLCE2	0.00133804	2.6474
PFKFB3	1.67e-18	3.5675
PGLYRP1	4.82e-15	2.96828
PRTN3	0.0037322	2.39968
PSTPIP2	5.28e-17	2.10268
RETN	4.97e-12	10.4279
RGL4	5.32e-16	3.49693
RNASE2	2.52e-15	2.03752
RNASE3	1.23e-07	2.448
S100A12	3.89e-18	2.69627
S100P	3.89e-18	2.4564
SERPINB2	1.43e-08	2.02488
SERPING1	8.38e-05	2.07219
SLC2A14	1.26e-20	2.34167
SLPI	3.44e-09	2.0264
TCN1	3.2e-10	5.53327
TDRD9	1.69e-12	4.46102
TLR5	6.16e-23	2.7985
VNN1	3.55e-18	5.85576
ZDHHC19	6.59e-10	2.7992
Sepsis Day-3 DEGs
Genes	BH_corrected_p-value	log2FoldChange
ALPL	4.58e-06	3.97763
ANKRD22	1.68e-05	3.90607
ANXA3	5.44e-10	8.81747
ARG1	3.46e-08	3.71668
AZU1	7.22e-05	3.65806
BMX	4.18e-09	3.50182
BPI	2.75e-10	2.18917
C3AR1	5.55e-10	2.34924
CA4	7.28e-09	2.83198
CD163	0.000196897	2.56748
CD177	2.68e-07	24.4263
CEACAM6	4.76e-06	3.02048
CEACAM8	1.54e-06	18.7182
CLEC4D	1.87e-07	2.7052
CLEC5A	1.22e-06	3.33822
CRISP3	2.8e-06	4.47166
CTSG	2.5e-05	2.13989
CYP1B1	5.59e-06	3.24608
DEFA1	2.46e-12	7.36505
DEFA4	3.74e-08	10.3799
DYSF	1.24e-11	2.66603
ELANE	9.42e-05	5.65341
FAM20A	0.000430009	2.99973
FCGR1A	3.95e-06	2.11517
FCGR1B	1.25e-06	3.6096
FOLR3	0.00164098	4.78559
GPR84	1.64e-06	5.06926
GYG1	1.54e-09	3.05162
HK3	1.31e-09	2.40895
HP	9.96e-07	6.35863
IL18R1	2.03e-07	3.41452
IL1R2	2.86e-08	8.99423
IRAK3	4.49e-09	2.83214
LCN2	8.36e-07	10.7881
LILRA5	9.09e-05	2.04626
LRG1	4.48e-11	2.12473
LTF	1.35e-07	14.3345
METTL7B	0.000539875	2.80775
MGAM	8.72e-11	2.12422
MMP8	1.25e-06	53.1101
MMP9	4.75e-10	13.3722
MPO	2.01e-05	2.351
MS4A3	5.52e-05	3.17939
MS4A4A	4.37e-05	6.16778
NAIP	8.76e-09	2.28008
OLAH	0.000755255	11.8792
OLFM4	0.000177074	33.2399
ORM1	1.12e-05	3.3945
PFKFB3	2.49e-08	2.2093
PGLYRP1	1.92e-09	3.52363
PI3	0.00123578	2.29232
PRTN3	0.000670274	3.02554
RETN	9.41e-07	6.62855
RGL4	1.21e-07	2.3854
RNASE2	4.95e-13	2.36152
RNASE3	8.57e-09	2.62483
S100A12	2.46e-12	2.32016
SLC2A14	2.19e-09	2.06074
SLPI	1.53e-07	2.96877
TCN1	2.72e-08	4.83792
TDRD9	4e-05	4.39191
TLR5	7.47e-12	2.25883
VNN1	3.55e-08	5.53782
VSIG4	0.00106747	2.40941
ZDHHC19	5.04e-05	2.6393
