# Supplementary material for: Transcriptome Meta-Analysis Deciphers a Dysregulation in Immune Response-Associated Gene Signatures during Sepsis
Source: Genes (Basel). 2019 Dec 4;10(12):1005. doi: 10.3390/genes10121005 (PMC6947644; doi:10.3390/genes10121005)
Supplement: Supplementary file 1 [file genes-10-01005-s001.zip › Supplementary Tables/Supplementary Table 2_Mouse DEG.xlsx]

## Sheet: Sheet1
Sepsis-Infected CLP Model DEGs
Genes	BH_corrected_pvalue	log2FoldChange
AA467197	0.0197411	3.80365
ALDH1A7	0.0412713	2.08055
ARG2	0.0177875	2.72078
ASPRV1	0.0222538	2.77795
BATF	0.0412713	2.09236
BCL3	0.0488258	2.31648
CCL12	0.0412713	2.4277
CCL2	0.0453231	2.61438
CCRL2	0.0412713	2.25007
CD14	0.0427014	3.13494
CEBPB	0.0105618	2.84155
CLEC4E	0.0222538	3.23571
COX6A2	0.00819949	2.22375
CXCL1	0.0177875	4.00433
CXCL2	0.0488258	6.53287
DUSP2	0.0463917	2.4761
FCGR4	0.0233857	2.15975
FPR1	0.0107751	2.33374
FPR2	0.00459534	2.50133
GPR65	0.0229571	2.61601
HDC	0.0197885	2.76143
IFITM6	0.0373644	2.867
IL1R2	0.00819949	3.4134
JUNB	0.0107751	2.28089
LCN2	0.00519653	3.4041
LRG1	0.0197411	2.05308
MEFV	0.0412713	2.33675
MS4A6D	0.00922731	2.40013
MT1	0.0439338	2.82006
MXD1	0.0396849	2.21131
NFIL3	0.0295629	2.38146
NFKBID	0.0393344	2.61661
NFKBIZ	0.0250764	2.25935
NGP	0.0488258	2.87221
P2RY10	0.0250764	2.12505
PLA2G7	0.0222538	2.22834
PLAUR	0.0463917	2.3307
PTPN22	0.0296133	2.15664
SAA3	0.00819949	3.86427
SERPINA3N	0.00444014	2.1002
SLA	0.0235479	2.03473
SLC10A6	0.0412713	2.55152
SLC11A1	0.015339	2.03674
SLC15A3	0.0299003	2.38397
SOCS3	0.0296133	3.02847
TNFAIP3	0.0222538	2.07739
TREM1	0.0306444	2.80989
TREM3	0.0412713	2.62037
